# Supplementary material for: Prevalence and Genetic Characterization of Mammalian Orthoreoviruses in Diarrheic Cattle from Guangxi, China
Source: Vet Sci. 2026 Feb 27;13(3):225. doi: 10.3390/vetsci13030225 (PMC13030053; doi:10.3390/vetsci13030225)
Supplement: Supplementary file 1 [file vetsci-13-00225-s001.zip]

Archive with 1 entries (1 files):
- vetsci-4011266-supplementary.pdf
